# Supplementary material for: Berberine Derivatives as Pseudomonas aeruginosa MexXY-OprM Inhibitors: Activity and In Silico Insights
Source: Molecules. 2021 Nov 2;26(21):6644. doi: 10.3390/molecules26216644 (PMC8587913; doi:10.3390/molecules26216644)
Supplement: Supplementary file 1 [file molecules-26-06644-s001.zip]

Archive with 1 entries (1 files):
- molecules-1432191-supplementary.pdf
